# Supplementary material for: Association between Psychological, Biochemical and Personal Factors with the Inflammatory Marker High-Sensitive C Reactive Protein (Hs-CRP) in Mexican Healthy Population
Source: J Pers Med. 2023 May 22;13(5):876. doi: 10.3390/jpm13050876 (PMC10222644; doi:10.3390/jpm13050876)
Supplement: Supplementary file 1 [file jpm-13-00876-s001.zip]

Archive with 1 entries (1 files):
- jpm-2352921-supplementary.docx
